# Supplementary material for: Towards the Development of a Sensor Educational Toolkit to Support Community and Citizen Science
Source: Sensors (Basel). 2022 Mar 26;22(7):2543. doi: 10.3390/s22072543 (PMC9003123; doi:10.3390/s22072543)
Supplement: Supplementary file 1 [file sensors-22-02543-s001.zip]

Archive with 1 entries (1 files):
- sensors-1624806-supplementary.pdf
